# Supplementary material for: Comprehensive Comparisons between Grafted Kynam Agarwood and Normal Agarwood on Traits, Composition, and In Vitro Activation of AMPK
Source: Molecules. 2023 Feb 9;28(4):1667. doi: 10.3390/molecules28041667 (PMC9961698; doi:10.3390/molecules28041667)
Supplement: Supplementary file 1 [file molecules-28-01667-s001.zip]

Archive with 1 entries (1 files):
- molecules-2183153-supplementary.pdf
